# Supplementary material for: Allergenic Properties and Molecular Characteristics of PR-1 Proteins
Source: Front Allergy. 2022 Feb 8;3:824717. doi: 10.3389/falgy.2022.824717 (PMC8974740; doi:10.3389/falgy.2022.824717)
Supplement: Supplementary file 1 [file Table_1.xlsx]

## Sheet: Tabelle1
Specie	Allergen Name	MW (kDa)	Sensitization Route	Acc. # DNA	Acc. # protein	Glycosylation	Signal Peptide	pI	% Allergenicity
Artemisia annua (Sweet Wormwood)	Art an 2	18	Inhalant	MF326216	AVD29822	-	1-23	-	-
Artemisia argyi (Silvery wormwood)	Art ar 2	18	Inhalant	MF326217	AVD29823	-	1-23	5.23	-
Artemisia sieversiana (Sieversian wormwood)	Art si 2	18	Inhalant	MF326221	AVD29827	-	1-23	-	-
Artemisia vulgaris (Mugwort, wormwood)	Art v 2	35	Inhalant	AM279693	CAK50834	Yes	1-23	5.23	63.2
Cucumis melo (Muskmelon)	Cuc m 3	17	Food	-	P83834	-	-	7.02	71
Cucumis melo (Muskmelon)	Cuc m PR-1	17	-	-	ACB45874	-	-	9.47	-
Cynodon dactylon (Bermuda grass)	Cyn d 24	21	Inhalant	AY720896	AAU15051	Yes	-	5.92	65
Glossina morsitans (Savannah tsetse fly)	Glo m 5	27	Insect Sting	AF259957	AAF82096	-	1-20	8.59	-
Prunus persica (Peach)	Pru p 9	18	Inhalant		XP_007199020.1	Yes	1-23	5.11	43
Tabanus yao (Horsefly)	Tab y 5	26	Insect Sting	GU321118	ADM18345	Yes	1-23	9.29	86.5
Vespa magnifica (Hornet)	Vesp ma 5	25	Insect Sting	FR774918	CBY93636	-	1-23	9.40	91
